# Supplementary material for: Optimizing sample preparation for culture-free nanopore sequencing to enable rapid pathogen and antimicrobial resistance profiling in bovine mastitis
Source: Front Microbiol. 2025 Nov 6;16:1680165. doi: 10.3389/fmicb.2025.1680165 (PMC12631300; doi:10.3389/fmicb.2025.1680165)
Supplement: Supplementary file 3 [file Table_3.xlsx]

## Sheet: Fig2A_raw_CFU
Sample no.	Pathogen	CFU/ml	CFU/ml loss in supernatant
			Method 1	Method 2	Method 3			Method 1 = only centrifugation
Low CFU (S-42)	S. auereus	2800	300	80	40			Method 2 = centrigugation combined with chemical treatment
Medium CFU (S-34)	S. auereus	84000	10400	40	320			Method 3 = gradient centrigugation combined with chemical treatment
High CFU (S-31)	S. auereus	8400000	378000	360	0
Sample no.	Pathogen	CFU/ml	Percentage microbial loss in supernatant
			Method 1	Method 2	Method 3
Low CFU (S-42)	S. auereus	2800	0.178571	0.0285714	0.0142857
Medium CFU (S-34)	S. auereus	84000	0.12381	0.00047619	0.00380952
High CFU (S-31)	S. auereus	8400000	0.045	4.28571e-05	0
	Cultured volume - 50ul
	No. of Colonies
Dilution	10^0	10^-1	10^-2	10^-3	10^-4	10^-5
Milk (S-34)	TMTC	TMTC	42	1	0	0
Method 3	8	0	0	0
Method 2	1	0	0	0
Method 1	TMTC	52	10	10	0
	No. of Colonies
Dilution	10^0	10^-1	10^-2	10^-3	10^-4	10^-5
Milk (S-42)	140	70	20	3	0	0
Method 3	2	3	2	0
Method 2	4	3	0	0
Method 1	25	7	0	0	1
	No. of Colonies
Dilution	10^0	10^-1	10^-2	10^-3	10^-4	10^-5
Milk (S-31)	TMTC	TMTC	TMTC	TMTC	42	0
Method 3	9	0	0	0
Method 2	0	0	0	0
Method 1	TMTC	TMTC	189	4	1

## Sheet: Fig2B&3_statistical_analysis
Statistical analyses relevant to Figure 2 B							Statestical analyses relevant to Figure 3
Bacterial Ct in Low CFU sampels							Bacterial Ct
Dunn's multiple comparisons test	Adjusted P Value						Dunn's multiple comparisons test	Adjusted P Value
M1 vs. M2	0.4413						BT vs. MC5	0.811
M1 vs. M3	0.0286						BT vs. HZ	0.4249
							BT vs. Spineasy	0.334
Bacterial Ct in Medium CFU sampels
Dunn's multiple comparisons test	Adjusted P Value						Bovine Ct
M1 vs. M2	0.4413						Dunn's multiple comparisons test	Adjusted P Value
M1 vs. M3	0.0286						BT vs. MC5	0.0429
							BT vs. HZ	0.4249
Bacterial Ct in High CFU sampels							BT vs. Spineasy	0.0018
Dunn's multiple comparisons test	Adjusted P Value
M1 vs. M2	0.4413						Diff Ct
M1 vs. M3	0.0286						Dunn's multiple comparisons test	Adjusted P Value
							BT vs. MC5	0.0044
Bovine Ct in Low CFU sampels							BT vs. HZ	0.1501
Dunn's multiple comparisons test	Adjusted P Value						BT vs. Spineasy	0.0825
M1 vs. M2	0.4413
M1 vs. M3	0.0286
Bovine Ct in Medium CFU sampels
Dunn's multiple comparisons test	Adjusted P Value
M1 vs. M2	0.0286
M1 vs. M3	0.4413
Bovine Ct in High CFU sampels
Dunn's multiple comparisons test	Adjusted P Value
M1 vs. M2	>0.9999
M1 vs. M3	0.0825
Diff Ct in Low CFU sampels
Dunn's multiple comparisons test	Adjusted P Value
M1 vs. M2	0.4413
M1 vs. M3	0.0286
Diff Ct in Medium CFU sampels
Dunn's multiple comparisons test	Adjusted P Value
M1 vs. M2	0.0286
M1 vs. M3	0.4413
Diff Ct in High CFU sampels
Dunn's multiple comparisons test	Adjusted P Value
M1 vs. M2	0.4413
M1 vs. M3	0.4413
