# Supplementary material for: Optimizing sample preparation for culture-free nanopore sequencing to enable rapid pathogen and antimicrobial resistance profiling in bovine mastitis
Source: Front Microbiol. 2025 Nov 6;16:1680165. doi: 10.3389/fmicb.2025.1680165 (PMC12631300; doi:10.3389/fmicb.2025.1680165)
Supplement: Supplementary file 4 [file Table_4.xlsx]

## Sheet: Sheet1
S. aureus				E. coli
AMR Genes	depth coverage (X)			AMR Genes	depth coverage (X)
	Mol Com5	HostZero			Mol Com5	HostZero
S_aureus_norA	10	100		acrB	6	23
S_aureus_LmrS	-	87		acrD	-	24
arlR	14	90		acrE	-	45
arlS	11	84		acrF	-	25
mepA	13	119		acrS	1	61
mepR	16	127		bacA	5	73
mgrA	12	136		baeR	11	32
tet(38)	8	130		baeS	6	30
Average X cov	12	109.125		blaEC	6	53
STDEV	2.44949	21.1959		cpxA	11	56
VF gene	depth coverage (X)			CRP	9	72
	Mol Com5	HostZero		emrA	10	48
adsA	6	91		emrB	8	40
aur	12	137		emrK	-	55
cap8A	12	168		emrR	6	48
cap8B	11	169		emrY	-	52
cap8C	8	155		eptA	6	40
cap8D	7	142		Escherichia_coli_acrA	7	51
cap8E	6	133		Escherichia_coli_ampC	6	53
cap8F	9	137		Escherichia_coli_ampC1_beta-lactamase	6	52
cap8G	17	153		Escherichia_coli_ampH	-	41
cap8L	14	152		Escherichia_coli_emrE	-	68
cap8M	15	161		Escherichia_coli_mdfA	5	49
cap8N	10	140		evgA	-	79
cap8O	7	122		evgS	-	30
cap8P	10	147		gadW	7	52
clfA	6	50		gadX	4	55
clfB	7	79		H-NS	5	66
coa	8	77		kdpE	-	48
ebp	9	75		marA	4	48
esaA	17	131		mdf(A)_1	-	-
esaB	14	146		mdtA	6	40
esaC	14	127		mdtB	3	20
essA	10	112		mdtC	2	19
essB	4	44		mdtE	3	46
essC	14	157		mdtF	4	29
esxA	13	159		mdtG	-	46
esxB	7	51		mdtH	4	47
fnbA	3	34		mdtM	4	68
geh	5	109		mdtN	-	46
hlb	7	105		mdtO	-	42
hld	13	136		mdtP	-	51
hlgA	12	145		mphB	6	55
hlgB	12	131		msbA	6	55
hlgC	9	147		pmrF	-	34
hly/hla	8	93		tolC	4	46
hysA	22	145		yojI	8	33
icaA	19	150		Average X cov	5.77419	46.6522
icaB	24	151		STDEV	2.38	14.21
icaC	16	132		VF gene	depth coverage (X)
icaD	21	171			Mol Com5	HostZero
icaR	19	167		csgB	-	32
isdA	11	102		csgD	-	-
isdB	8	85		csgF	-	1
isdC	14	112		csgG	-	13
isdD	14	114		entA	7	47
isdE	10	116		entB	4	47
isdF	8	102		entC	3	44
isdG	9	107		entD	3	51
lip	10	118		entE	4	36
lukF-PV	2	11		entF	-	22
map	5	87		entS	8	29
sbi	10	104		espL1	2	53
sdrC	14	53		espR1	4	28
sdrD	6	35		espX1	4	58
sdrE	3	43		espX4	-	45
spa	12	133		espX5	3	33
srtB	8	106		fdeC	2	13
sspA	16	105		fepA	6	46
sspB	16	82		fepB	6	42
sspC	9	101		fepC	7	38
Average X cov	10.8814	114.356		fepD	7	36
STDEV	4.81766	39.1526		fepG	8	45
				fes	6	63
				fimA	7	75
				fimB	5	67
				fimC	9	79
				fimD	3	38
				fimE	5	79
				fimF	11	101
				fimG	12	101
				fimH	9	97
				fimI	9	85
				gspC	-	45
				gspD	-	36
				gspE	4	56
				gspF	9	42
				gspG	7	58
				gspH	7	60
				gspI	7	64
				gspJ	6	63
				gspK	8	55
				gspL	7	59
				gspM	7	69
				ompA	3	67
				Average X cov	6.08333	51.5814
				STDEV	2.48855	22.519
