# Supplementary material for: Optimizing sample preparation for culture-free nanopore sequencing to enable rapid pathogen and antimicrobial resistance profiling in bovine mastitis
Source: Front Microbiol. 2025 Nov 6;16:1680165. doi: 10.3389/fmicb.2025.1680165 (PMC12631300; doi:10.3389/fmicb.2025.1680165)
Supplement: Supplementary file 6 [file Table_6.xlsx]

## Sheet: Sheet1
Statestical analyses relevant to Figure 2 B							Statestical analyses relevant to Figure 3
Bacterial Ct in Low CFU sampels							Bacterial Ct
Dunn's multiple comparisons test	Adjusted P Value						Dunn's multiple comparisons test	Adjusted P Value
M1 vs. M2	0.4413						BT vs. MC5	0.811
M1 vs. M3	0.0286						BT vs. HZ	0.4249
							BT vs. Spineasy	0.334
Bacterial Ct in Medium CFU sampels
Dunn's multiple comparisons test	Adjusted P Value						Bovine Ct
M1 vs. M2	0.4413						Dunn's multiple comparisons test	Adjusted P Value
M1 vs. M3	0.0286						BT vs. MC5	0.0429
							BT vs. HZ	0.4249
Bacterial Ct in High CFU sampels							BT vs. Spineasy	0.0018
Dunn's multiple comparisons test	Adjusted P Value
M1 vs. M2	0.4413						Diff Ct
M1 vs. M3	0.0286						Dunn's multiple comparisons test	Adjusted P Value
							BT vs. MC5	0.0044
Bovine Ct in Low CFU sampels							BT vs. HZ	0.1501
Dunn's multiple comparisons test	Adjusted P Value						BT vs. Spineasy	0.0825
M1 vs. M2	0.4413
M1 vs. M3	0.0286
Bovine Ct in Medium CFU sampels
Dunn's multiple comparisons test	Adjusted P Value
M1 vs. M2	0.0286
M1 vs. M3	0.4413
Bovine Ct in High CFU sampels
Dunn's multiple comparisons test	Adjusted P Value
M1 vs. M2	>0.9999
M1 vs. M3	0.0825
Diff Ct in Low CFU sampels
Dunn's multiple comparisons test	Adjusted P Value
M1 vs. M2	0.4413
M1 vs. M3	0.0286
Diff Ct in Medium CFU sampels
Dunn's multiple comparisons test	Adjusted P Value
M1 vs. M2	0.0286
M1 vs. M3	0.4413
Diff Ct in High CFU sampels
Dunn's multiple comparisons test	Adjusted P Value
M1 vs. M2	0.4413
M1 vs. M3	0.4413
